# Supplementary material for: The Prevalence and Correlates of Anxiety, Stress, Mood Disorders, and Sleep Disturbances in Poland after the Outbreak of the Russian–Ukrainian War 2022
Source: Healthcare (Basel). 2024 Sep 14;12(18):1848. doi: 10.3390/healthcare12181848 (PMC11431018; doi:10.3390/healthcare12181848)
Supplement: Supplementary file 1 [file healthcare-12-01848-s001.zip]

Archive with 1 entries (1 files):
- healthcare-3194543-supplementary.pdf
